# Supplementary material for: Impact of O-H···π Hydrogen Bond on IR and NMR Parameters of Cannabidiol: Theoretical and Experimental Study
Source: Molecules. 2025 Jun 14;30(12):2591. doi: 10.3390/molecules30122591 (PMC12195696; doi:10.3390/molecules30122591)
Supplement: Supplementary file 1 [file molecules-30-02591-s001.zip]

Archive with 1 entries (1 files):
- molecules-3684903-supplementary.pdf
